# Supplementary material for: TGF-β Induces the Secretion of Extracellular Vesicles Enriched with CD39 and CD73 from Cervical Cancer Cells
Source: Int J Mol Sci. 2025 Mar 7;26(6):2413. doi: 10.3390/ijms26062413 (PMC11942456; doi:10.3390/ijms26062413)
Supplement: Supplementary file 1 [file ijms-26-02413-s001.zip]

Archive with 1 entries (1 files):
- ijms-3415480-supplementary.pptx
